# Supplementary material for: Activation function cyclically switchable convolutional neural network model
Source: PeerJ Comput Sci. 2025 Mar 24;11:e2756. doi: 10.7717/peerj-cs.2756 (PMC11948315; doi:10.7717/peerj-cs.2756)
Supplement: Supplemental Information 11 [file peerj-cs-11-2756-s011.py]

# **Colab Connection**
"""

from google.colab import drive
drive.mount("/content/drive")

!mkdir -p drive
!ls

import os
os.chdir("/content/drive/My Drive/DeepLearning/Applications/AfcsCnn/APTOS2019/")
!pwd

"""# **Libraries and Dataset**"""

from keras.models import Sequential
from keras.layers import Dense, MaxPooling2D, AveragePooling2D, Dropout, Flatten, Conv2D, GlobalAveragePooling2D
from keras import backend as K

import tensorflow as tf

from keras.callbacks import EarlyStopping, ModelCheckpoint

from tensorflow.keras.applications import Xception, VGG16, VGG19, ResNet50, ResNet101, ResNet152, InceptionV3, InceptionResNetV2
from tensorflow.keras.applications import MobileNet, MobileNetV2, DenseNet121, DenseNet169, DenseNet201, NASNetMobile, NASNetLarge
from tensorflow.keras.applications import EfficientNetB0, EfficientNetB1, EfficientNetB2, EfficientNetB3, EfficientNetB4, EfficientNetB5, EfficientNetB6, EfficientNetB7
from tensorflow.keras.applications import EfficientNetV2B0, EfficientNetV2B1, EfficientNetV2B2, EfficientNetV2B3, EfficientNetV2S, EfficientNetV2M, EfficientNetV2L
from tensorflow.keras.applications import ConvNeXtTiny, ConvNeXtSmall, ConvNeXtBase, ConvNeXtLarge, ConvNeXtXLarge

#from keras.engine.input_layer import Input
#from keras import layers, Model
from keras.models import Model
from keras.layers import *

from keras import activations

import sys
sys.path.append('..')
import Fonksiyonlar as fn

x_train = fn.np.load('VeriSetleri/x_train.npy')
y_train = fn.np.load('VeriSetleri/y_train.npy')
x_val = fn.np.load('VeriSetleri/x_val.npy')
y_val = fn.np.load('VeriSetleri/y_val.npy')
x_test = fn.np.load('VeriSetleri/x_test.npy')
y_test = fn.np.load('VeriSetleri/y_test.npy')

print("----------")
print("x_train.shape: ", x_train.shape, ", y_train.shape: ", y_train.shape)
print("x_val.shape: ", x_val.shape, ", y_val.shape: ", y_val.shape)
print("x_test.shape: ", x_test.shape, ", y_test.shape: ", y_test.shape)

print("----- y_train -----")
say = 0
for j in range(0, fn.etiketSayisi):
    for i in range(0, len(y_train)):
        if(y_train[i][j] == 1):
            say = say + 1
    print(str(j) + ": " + str(say))
    say = 0

print("----- y_val -----")
say = 0
for j in range(0, fn.etiketSayisi):
    for i in range(0, len(y_val)):
        if(y_val[i][j] == 1):
            say = say + 1
    print(str(j) + ": " + str(say))
    say = 0

print("----- y_test -----")
say = 0
for j in range(0, fn.etiketSayisi):
    for i in range(0, len(y_test)):
        if(y_test[i][j] == 1):
            say = say + 1
    print(str(j) + ": " + str(say))
    say = 0

from keras.models import Model
from keras.layers import *

input_shape = (fn.boy, fn.en, fn.kanal)
model_input = Input(shape=input_shape)

epochs = 50
batch_size = 16

"""# **AfcsCnn**

## **VGG16**
"""

kerasModel = VGG16
modelName = 'VGG16'

"""### **Experiment 1**"""

experiment = 'Experiment1'

"""#### **Step 1 - Choose Best AF and Take Out Worst AF**"""

patience = 3

nowModelNo = 'Model1'

"""##### **Relu**"""

activation = activations.relu
nowAfName = 'Relu'

#Transfer Learning
#----------------
transfer_model = kerasModel(
    include_top=False,
    weights='imagenet',
    input_tensor=model_input
    )

print(transfer_model.get_config())
for layer in transfer_model.layers:
  if (hasattr(layer,'activation'))==True:
    if(layer.activation == activations.relu):
      layer.activation = activation

#Partial Layer Freezing
#for layer in transfer_model.layers:
#  layer.trainable = False

new_model = transfer_model.output
new_model = GlobalAveragePooling2D()(new_model)
new_model = Dense(fn.etiketSayisi, activation='softmax')(new_model)

#Combine Models
model = Model(inputs=transfer_model.input, outputs=new_model, name=modelName)
#----------------
#Transfer Learning

model.summary()

print("Train: ", x_train.shape, ", Val: ", x_val.shape, ", Test: ", x_test.shape)

model.compile(optimizer=fn.keras.optimizers.Adamax(),
              loss=fn.keras.losses.categorical_crossentropy,
              metrics=['accuracy'])

print(model.get_config())

file_path = 'ModelEgitimSonuclari/' + experiment + '/AfcsCnn_' + modelName + '_' + nowModelNo + '_' + nowAfName + '.keras'

checkpoint = ModelCheckpoint(file_path, monitor='val_loss', verbose=1, save_best_only=True, mode='min')
early = EarlyStopping(monitor="val_loss", mode="min", patience=patience)

callbacks_list = [checkpoint, early]

history = model.fit(x_train, y_train,
                    epochs=epochs,
                    batch_size=batch_size,
                    verbose=1,
                    validation_data=(x_val, y_val),
                    callbacks=callbacks_list
                  )

#model.save('ModelEgitimSonuclari/' + experiment + '/AfcsCnn_' + modelName + '_' + nowModelNo + '_' + nowAfName + '.keras')
fn.np.save('ModelEgitimSonuclari/' + experiment + '/AfcsCnn_' + modelName + '_' + nowModelNo + '_' + nowAfName + '.npy', history.history)

modelBest = fn.keras.models.load_model('ModelEgitimSonuclari/' + experiment + '/AfcsCnn_' + modelName + '_' + nowModelNo + '_' + nowAfName + '.keras')
historyBest = fn.np.load('ModelEgitimSonuclari/' + experiment + '/AfcsCnn_' + modelName + '_' + nowModelNo + '_' + nowAfName + '.npy', allow_pickle='TRUE').item()

print("[INFO] Calculating model accuracy")
print("Test Dataset: ", x_test.shape)
scores = modelBest.evaluate(x_test, y_test)
print(scores)
print(f"Final Test Loss: {scores[0]}")
print(f"Final Test Accuracy: {scores[1]*100}")

"""##### **Elu**"""

activation = activations.elu
nowAfName = 'Elu'

#Transfer Learning
#----------------
transfer_model = kerasModel(
    include_top=False,
    weights='imagenet',
    input_tensor=model_input
    )

print(transfer_model.get_config())
for layer in transfer_model.layers:
  if (hasattr(layer,'activation'))==True:
    if(layer.activation == activations.relu):
      layer.activation = activation

#Partial Layer Freezing
#for layer in transfer_model.layers:
#  layer.trainable = False

new_model = transfer_model.output
new_model = GlobalAveragePooling2D()(new_model)
new_model = Dense(fn.etiketSayisi, activation='softmax')(new_model)

#Combine Models
model = Model(inputs=transfer_model.input, outputs=new_model, name=modelName)
#----------------
#Transfer Learning

model.summary()

print("Train: ", x_train.shape, ", Val: ", x_val.shape, ", Test: ", x_test.shape)

model.compile(optimizer=fn.keras.optimizers.Adamax(),
              loss=fn.keras.losses.categorical_crossentropy,
              metrics=['accuracy'])

print(model.get_config())

file_path = 'ModelEgitimSonuclari/' + experiment + '/AfcsCnn_' + modelName + '_' + nowModelNo + '_' + nowAfName + '.keras'

checkpoint = ModelCheckpoint(file_path, monitor='val_loss', verbose=1, save_best_only=True, mode='min')
early = EarlyStopping(monitor="val_loss", mode="min", patience=patience)

callbacks_list = [checkpoint, early]

history = model.fit(x_train, y_train,
                    epochs=epochs,
                    batch_size=batch_size,
                    verbose=1,
                    validation_data=(x_val, y_val),
                    callbacks=callbacks_list
                  )

#model.save('ModelEgitimSonuclari/' + experiment + '/AfcsCnn_' + modelName + '_' + nowModelNo + '_' + nowAfName + '.keras')
fn.np.save('ModelEgitimSonuclari/' + experiment + '/AfcsCnn_' + modelName + '_' + nowModelNo + '_' + nowAfName + '.npy', history.history)

modelBest = fn.keras.models.load_model('ModelEgitimSonuclari/' + experiment + '/AfcsCnn_' + modelName + '_' + nowModelNo + '_' + nowAfName + '.keras')
historyBest = fn.np.load('ModelEgitimSonuclari/' + experiment + '/AfcsCnn_' + modelName + '_' + nowModelNo + '_' + nowAfName + '.npy', allow_pickle='TRUE').item()

print("[INFO] Calculating model accuracy")
print("Test Dataset: ", x_test.shape)
scores = modelBest.evaluate(x_test, y_test)
print(scores)
print(f"Final Test Loss: {scores[0]}")
print(f"Final Test Accuracy: {scores[1]*100}")

"""##### **Selu**"""

activation = activations.selu
nowAfName = 'Selu'

#Transfer Learning
#----------------
transfer_model = kerasModel(
    include_top=False,
    weights='imagenet',
    input_tensor=model_input
    )

print(transfer_model.get_config())
for layer in transfer_model.layers:
  if (hasattr(layer,'activation'))==True:
    if(layer.activation == activations.relu):
      layer.activation = activation

#Partial Layer Freezing
#for layer in transfer_model.layers:
#  layer.trainable = False

new_model = transfer_model.output
new_model = GlobalAveragePooling2D()(new_model)
new_model = Dense(fn.etiketSayisi, activation='softmax')(new_model)

#Combine Models
model = Model(inputs=transfer_model.input, outputs=new_model, name=modelName)
#----------------
#Transfer Learning

model.summary()

print("Train: ", x_train.shape, ", Val: ", x_val.shape, ", Test: ", x_test.shape)

model.compile(optimizer=fn.keras.optimizers.Adamax(),
              loss=fn.keras.losses.categorical_crossentropy,
              metrics=['accuracy'])

print(model.get_config())

file_path = 'ModelEgitimSonuclari/' + experiment + '/AfcsCnn_' + modelName + '_' + nowModelNo + '_' + nowAfName + '.keras'

checkpoint = ModelCheckpoint(file_path, monitor='val_loss', verbose=1, save_best_only=True, mode='min')
early = EarlyStopping(monitor="val_loss", mode="min", patience=patience)

callbacks_list = [checkpoint, early]

history = model.fit(x_train, y_train,
                    epochs=epochs,
                    batch_size=batch_size,
                    verbose=1,
                    validation_data=(x_val, y_val),
                    callbacks=callbacks_list
                  )

#model.save('ModelEgitimSonuclari/' + experiment + '/AfcsCnn_' + modelName + '_' + nowModelNo + '_' + nowAfName + '.keras')
fn.np.save('ModelEgitimSonuclari/' + experiment + '/AfcsCnn_' + modelName + '_' + nowModelNo + '_' + nowAfName + '.npy', history.history)

modelBest = fn.keras.models.load_model('ModelEgitimSonuclari/' + experiment + '/AfcsCnn_' + modelName + '_' + nowModelNo + '_' + nowAfName + '.keras')
historyBest = fn.np.load('ModelEgitimSonuclari/' + experiment + '/AfcsCnn_' + modelName + '_' + nowModelNo + '_' + nowAfName + '.npy', allow_pickle='TRUE').item()

print("[INFO] Calculating model accuracy")
print("Test Dataset: ", x_test.shape)
scores = modelBest.evaluate(x_test, y_test)
print(scores)
print(f"Final Test Loss: {scores[0]}")
print(f"Final Test Accuracy: {scores[1]*100}")

"""##### **Mish**"""

activation = activations.mish
nowAfName = 'Mish'

#Transfer Learning
#----------------
transfer_model = kerasModel(
    include_top=False,
    weights='imagenet',
    input_tensor=model_input
    )

print(transfer_model.get_config())
for layer in transfer_model.layers:
  if (hasattr(layer,'activation'))==True:
    if(layer.activation == activations.relu):
      layer.activation = activation

#Partial Layer Freezing
#for layer in transfer_model.layers:
#  layer.trainable = False

new_model = transfer_model.output
new_model = GlobalAveragePooling2D()(new_model)
new_model = Dense(fn.etiketSayisi, activation='softmax')(new_model)

#Combine Models
model = Model(inputs=transfer_model.input, outputs=new_model, name=modelName)
#----------------
#Transfer Learning

model.summary()

print("Train: ", x_train.shape, ", Val: ", x_val.shape, ", Test: ", x_test.shape)

model.compile(optimizer=fn.keras.optimizers.Adamax(),
              loss=fn.keras.losses.categorical_crossentropy,
              metrics=['accuracy'])

print(model.get_config())

file_path = 'ModelEgitimSonuclari/' + experiment + '/AfcsCnn_' + modelName + '_' + nowModelNo + '_' + nowAfName + '.keras'

checkpoint = ModelCheckpoint(file_path, monitor='val_loss', verbose=1, save_best_only=True, mode='min')
early = EarlyStopping(monitor="val_loss", mode="min", patience=patience)

callbacks_list = [checkpoint, early]

history = model.fit(x_train, y_train,
                    epochs=epochs,
                    batch_size=batch_size,
                    verbose=1,
                    validation_data=(x_val, y_val),
                    callbacks=callbacks_list
                  )

#model.save('ModelEgitimSonuclari/' + experiment + '/AfcsCnn_' + modelName + '_' + nowModelNo + '_' + nowAfName + '.keras')
fn.np.save('ModelEgitimSonuclari/' + experiment + '/AfcsCnn_' + modelName + '_' + nowModelNo + '_' + nowAfName + '.npy', history.history)

modelBest = fn.keras.models.load_model('ModelEgitimSonuclari/' + experiment + '/AfcsCnn_' + modelName + '_' + nowModelNo + '_' + nowAfName + '.keras')
historyBest = fn.np.load('ModelEgitimSonuclari/' + experiment + '/AfcsCnn_' + modelName + '_' + nowModelNo + '_' + nowAfName + '.npy', allow_pickle='TRUE').item()

print("[INFO] Calculating model accuracy")
print("Test Dataset: ", x_test.shape)
scores = modelBest.evaluate(x_test, y_test)
print(scores)
print(f"Final Test Loss: {scores[0]}")
print(f"Final Test Accuracy: {scores[1]*100}")

"""##### **Silu/Swish**"""

activation = activations.silu
nowAfName = 'Silu'

#Transfer Learning
#----------------
transfer_model = kerasModel(
    include_top=False,
    weights='imagenet',
    input_tensor=model_input
    )

print(transfer_model.get_config())
for layer in transfer_model.layers:
  if (hasattr(layer,'activation'))==True:
    if(layer.activation == activations.relu):
      layer.activation = activation

#Partial Layer Freezing
#for layer in transfer_model.layers:
#  layer.trainable = False

new_model = transfer_model.output
new_model = GlobalAveragePooling2D()(new_model)
new_model = Dense(fn.etiketSayisi, activation='softmax')(new_model)

#Combine Models
model = Model(inputs=transfer_model.input, outputs=new_model, name=modelName)
#----------------
#Transfer Learning

model.summary()

print("Train: ", x_train.shape, ", Val: ", x_val.shape, ", Test: ", x_test.shape)

model.compile(optimizer=fn.keras.optimizers.Adamax(),
              loss=fn.keras.losses.categorical_crossentropy,
              metrics=['accuracy'])

print(model.get_config())

file_path = 'ModelEgitimSonuclari/' + experiment + '/AfcsCnn_' + modelName + '_' + nowModelNo + '_' + nowAfName + '.keras'

checkpoint = ModelCheckpoint(file_path, monitor='val_loss', verbose=1, save_best_only=True, mode='min')
early = EarlyStopping(monitor="val_loss", mode="min", patience=patience)

callbacks_list = [checkpoint, early]

history = model.fit(x_train, y_train,
                    epochs=epochs,
                    batch_size=batch_size,
                    verbose=1,
                    validation_data=(x_val, y_val),
                    callbacks=callbacks_list
                  )

#model.save('ModelEgitimSonuclari/' + experiment + '/AfcsCnn_' + modelName + '_' + nowModelNo + '_' + nowAfName + '.keras')
fn.np.save('ModelEgitimSonuclari/' + experiment + '/AfcsCnn_' + modelName + '_' + nowModelNo + '_' + nowAfName + '.npy', history.history)

modelBest = fn.keras.models.load_model('ModelEgitimSonuclari/' + experiment + '/AfcsCnn_' + modelName + '_' + nowModelNo + '_' + nowAfName + '.keras')
historyBest = fn.np.load('ModelEgitimSonuclari/' + experiment + '/AfcsCnn_' + modelName + '_' + nowModelNo + '_' + nowAfName + '.npy', allow_pickle='TRUE').item()

print("[INFO] Calculating model accuracy")
print("Test Dataset: ", x_test.shape)
scores = modelBest.evaluate(x_test, y_test)
print(scores)
print(f"Final Test Loss: {scores[0]}")
print(f"Final Test Accuracy: {scores[1]*100}")

"""##### **Gelu**"""

activation = activations.gelu
nowAfName = 'Gelu'

#Transfer Learning
#----------------
transfer_model = kerasModel(
    include_top=False,
    weights='imagenet',
    input_tensor=model_input
    )

print(transfer_model.get_config())
for layer in transfer_model.layers:
  if (hasattr(layer,'activation'))==True:
    if(layer.activation == activations.relu):
      layer.activation = activation

#Partial Layer Freezing
#for layer in transfer_model.layers:
#  layer.trainable = False

new_model = transfer_model.output
new_model = GlobalAveragePooling2D()(new_model)
new_model = Dense(fn.etiketSayisi, activation='softmax')(new_model)

#Combine Models
model = Model(inputs=transfer_model.input, outputs=new_model, name=modelName)
#----------------
#Transfer Learning

model.summary()

print("Train: ", x_train.shape, ", Val: ", x_val.shape, ", Test: ", x_test.shape)

model.compile(optimizer=fn.keras.optimizers.Adamax(),
              loss=fn.keras.losses.categorical_crossentropy,
              metrics=['accuracy'])

print(model.get_config())

file_path = 'ModelEgitimSonuclari/' + experiment + '/AfcsCnn_' + modelName + '_' + nowModelNo + '_' + nowAfName + '.keras'

checkpoint = ModelCheckpoint(file_path, monitor='val_loss', verbose=1, save_best_only=True, mode='min')
early = EarlyStopping(monitor="val_loss", mode="min", patience=patience)

callbacks_list = [checkpoint, early]

history = model.fit(x_train, y_train,
                    epochs=epochs,
                    batch_size=batch_size,
                    verbose=1,
                    validation_data=(x_val, y_val),
                    callbacks=callbacks_list
                  )

#model.save('ModelEgitimSonuclari/' + experiment + '/AfcsCnn_' + modelName + '_' + nowModelNo + '_' + nowAfName + '.keras')
fn.np.save('ModelEgitimSonuclari/' + experiment + '/AfcsCnn_' + modelName + '_' + nowModelNo + '_' + nowAfName + '.npy', history.history)

modelBest = fn.keras.models.load_model('ModelEgitimSonuclari/' + experiment + '/AfcsCnn_' + modelName + '_' + nowModelNo + '_' + nowAfName + '.keras')
historyBest = fn.np.load('ModelEgitimSonuclari/' + experiment + '/AfcsCnn_' + modelName + '_' + nowModelNo + '_' + nowAfName + '.npy', allow_pickle='TRUE').item()

print("[INFO] Calculating model accuracy")
print("Test Dataset: ", x_test.shape)
scores = modelBest.evaluate(x_test, y_test)
print(scores)
print(f"Final Test Loss: {scores[0]}")
print(f"Final Test Accuracy: {scores[1]*100}")

"""#### **Step 2 - Choose Next Best AF and Take Out Worst AF**"""

patience = 2

previousModelNo = 'Model1'
nowModelNo = 'Model2'

previousAfName = 'Relu'

"""##### **Selu**"""

activation = activations.selu
nowAfName = 'Selu'

model1 = fn.keras.models.load_model('ModelEgitimSonuclari/' + experiment + '/AfcsCnn_' + modelName + '_' + previousModelNo + '_' + previousAfName + '.keras')
history1 = fn.np.load('ModelEgitimSonuclari/' + experiment + '/AfcsCnn_' + modelName + '_' + previousModelNo + '_' + previousAfName + '.npy', allow_pickle='TRUE').item()

#Transfer Learning
#----------------
transfer_model = kerasModel(
    include_top=False,
    weights='imagenet',
    input_tensor=model_input
    )

print(transfer_model.get_config())
for layer in transfer_model.layers:
  if (hasattr(layer,'activation'))==True:
    if(layer.activation == activations.relu):
      layer.activation = activation

#Partial Layer Freezing
#for layer in transfer_model.layers:
#  layer.trainable = False

new_model = transfer_model.output
new_model = GlobalAveragePooling2D()(new_model)
new_model = Dense(fn.etiketSayisi, activation='softmax')(new_model)

#Combine Models
model2 = Model(inputs=transfer_model.input, outputs=new_model, name=modelName)
#----------------
#Transfer Learning

model2.summary()

model2.set_weights(model1.get_weights())

print("Train: ", x_train.shape, ", Val: ", x_val.shape, ", Test: ", x_test.shape)

model2.compile(optimizer=fn.keras.optimizers.Adamax(),
              loss=fn.keras.losses.categorical_crossentropy,
              metrics=['accuracy'])

print(model2.get_config())

file_path = 'ModelEgitimSonuclari/' + experiment + '/AfcsCnn_' + modelName + '_' + nowModelNo + '_' + nowAfName + '.keras'

checkpoint = ModelCheckpoint(file_path, monitor='val_loss', verbose=1, save_best_only=True, mode='min')
early = EarlyStopping(monitor="val_loss", mode="min", patience=patience)

callbacks_list = [checkpoint, early]

history2 = model2.fit(x_train, y_train,
                    epochs=epochs,
                    batch_size=batch_size,
                    verbose=1,
                    validation_data=(x_val, y_val),
                    callbacks=callbacks_list
                  )

#model2.save('ModelEgitimSonuclari/' + experiment + '/AfcsCnn_' + modelName + '_' + nowModelNo + '_' + nowAfName + '.keras')
fn.np.save('ModelEgitimSonuclari/' + experiment + '/AfcsCnn_' + modelName + '_' + nowModelNo + '_' + nowAfName + '.npy', history2.history)

modelBest = fn.keras.models.load_model('ModelEgitimSonuclari/' + experiment + '/AfcsCnn_' + modelName + '_' + nowModelNo + '_' + nowAfName + '.keras')
historyBest = fn.np.load('ModelEgitimSonuclari/' + experiment + '/AfcsCnn_' + modelName + '_' + nowModelNo + '_' + nowAfName + '.npy', allow_pickle='TRUE').item()

print("[INFO] Calculating model accuracy")
print("Test Dataset: ", x_test.shape)
scores = modelBest.evaluate(x_test, y_test)
print(scores)
print(f"Final Test Loss: {scores[0]}")
print(f"Final Test Accuracy: {scores[1]*100}")

"""##### **Mish**"""

activation = activations.mish
nowAfName = 'Mish'

model1 = fn.keras.models.load_model('ModelEgitimSonuclari/' + experiment + '/AfcsCnn_' + modelName + '_' + previousModelNo + '_' + previousAfName + '.keras')
history1 = fn.np.load('ModelEgitimSonuclari/' + experiment + '/AfcsCnn_' + modelName + '_' + previousModelNo + '_' + previousAfName + '.npy', allow_pickle='TRUE').item()

#Transfer Learning
#----------------
transfer_model = kerasModel(
    include_top=False,
    weights='imagenet',
    input_tensor=model_input
    )

print(transfer_model.get_config())
for layer in transfer_model.layers:
  if (hasattr(layer,'activation'))==True:
    if(layer.activation == activations.relu):
      layer.activation = activation

#Partial Layer Freezing
#for layer in transfer_model.layers:
#  layer.trainable = False

new_model = transfer_model.output
new_model = GlobalAveragePooling2D()(new_model)
new_model = Dense(fn.etiketSayisi, activation='softmax')(new_model)

#Combine Models
model2 = Model(inputs=transfer_model.input, outputs=new_model, name=modelName)
#----------------
#Transfer Learning

model2.summary()

model2.set_weights(model1.get_weights())

print("Train: ", x_train.shape, ", Val: ", x_val.shape, ", Test: ", x_test.shape)

model2.compile(optimizer=fn.keras.optimizers.Adamax(),
              loss=fn.keras.losses.categorical_crossentropy,
              metrics=['accuracy'])

print(model2.get_config())

file_path = 'ModelEgitimSonuclari/' + experiment + '/AfcsCnn_' + modelName + '_' + nowModelNo + '_' + nowAfName + '.keras'

checkpoint = ModelCheckpoint(file_path, monitor='val_loss', verbose=1, save_best_only=True, mode='min')
early = EarlyStopping(monitor="val_loss", mode="min", patience=patience)

callbacks_list = [checkpoint, early]

history2 = model2.fit(x_train, y_train,
                    epochs=epochs,
                    batch_size=batch_size,
                    verbose=1,
                    validation_data=(x_val, y_val),
                    callbacks=callbacks_list
                  )

#model2.save('ModelEgitimSonuclari/' + experiment + '/AfcsCnn_' + modelName + '_' + nowModelNo + '_' + nowAfName + '.keras')
fn.np.save('ModelEgitimSonuclari/' + experiment + '/AfcsCnn_' + modelName + '_' + nowModelNo + '_' + nowAfName + '.npy', history2.history)

modelBest = fn.keras.models.load_model('ModelEgitimSonuclari/' + experiment + '/AfcsCnn_' + modelName + '_' + nowModelNo + '_' + nowAfName + '.keras')
historyBest = fn.np.load('ModelEgitimSonuclari/' + experiment + '/AfcsCnn_' + modelName + '_' + nowModelNo + '_' + nowAfName + '.npy', allow_pickle='TRUE').item()

print("[INFO] Calculating model accuracy")
print("Test Dataset: ", x_test.shape)
scores = modelBest.evaluate(x_test, y_test)
print(scores)
print(f"Final Test Loss: {scores[0]}")
print(f"Final Test Accuracy: {scores[1]*100}")

"""##### **Silu/Swish**"""

activation = activations.silu
nowAfName = 'Silu'

model1 = fn.keras.models.load_model('ModelEgitimSonuclari/' + experiment + '/AfcsCnn_' + modelName + '_' + previousModelNo + '_' + previousAfName + '.keras')
history1 = fn.np.load('ModelEgitimSonuclari/' + experiment + '/AfcsCnn_' + modelName + '_' + previousModelNo + '_' + previousAfName + '.npy', allow_pickle='TRUE').item()

#Transfer Learning
#----------------
transfer_model = kerasModel(
    include_top=False,
    weights='imagenet',
    input_tensor=model_input
    )

print(transfer_model.get_config())
for layer in transfer_model.layers:
  if (hasattr(layer,'activation'))==True:
    if(layer.activation == activations.relu):
      layer.activation = activation

#Partial Layer Freezing
#for layer in transfer_model.layers:
#  layer.trainable = False

new_model = transfer_model.output
new_model = GlobalAveragePooling2D()(new_model)
new_model = Dense(fn.etiketSayisi, activation='softmax')(new_model)

#Combine Models
model2 = Model(inputs=transfer_model.input, outputs=new_model, name=modelName)
#----------------
#Transfer Learning

model2.summary()

model2.set_weights(model1.get_weights())

print("Train: ", x_train.shape, ", Val: ", x_val.shape, ", Test: ", x_test.shape)

model2.compile(optimizer=fn.keras.optimizers.Adamax(),
              loss=fn.keras.losses.categorical_crossentropy,
              metrics=['accuracy'])

print(model2.get_config())

file_path = 'ModelEgitimSonuclari/' + experiment + '/AfcsCnn_' + modelName + '_' + nowModelNo + '_' + nowAfName + '.keras'

checkpoint = ModelCheckpoint(file_path, monitor='val_loss', verbose=1, save_best_only=True, mode='min')
early = EarlyStopping(monitor="val_loss", mode="min", patience=patience)

callbacks_list = [checkpoint, early]

history2 = model2.fit(x_train, y_train,
                    epochs=epochs,
                    batch_size=batch_size,
                    verbose=1,
                    validation_data=(x_val, y_val),
                    callbacks=callbacks_list
                  )

#model2.save('ModelEgitimSonuclari/' + experiment + '/AfcsCnn_' + modelName + '_' + nowModelNo + '_' + nowAfName + '.keras')
fn.np.save('ModelEgitimSonuclari/' + experiment + '/AfcsCnn_' + modelName + '_' + nowModelNo + '_' + nowAfName + '.npy', history2.history)

modelBest = fn.keras.models.load_model('ModelEgitimSonuclari/' + experiment + '/AfcsCnn_' + modelName + '_' + nowModelNo + '_' + nowAfName + '.keras')
historyBest = fn.np.load('ModelEgitimSonuclari/' + experiment + '/AfcsCnn_' + modelName + '_' + nowModelNo + '_' + nowAfName + '.npy', allow_pickle='TRUE').item()

print("[INFO] Calculating model accuracy")
print("Test Dataset: ", x_test.shape)
scores = modelBest.evaluate(x_test, y_test)
print(scores)
print(f"Final Test Loss: {scores[0]}")
print(f"Final Test Accuracy: {scores[1]*100}")

"""##### **Gelu**"""

activation = activations.gelu
nowAfName = 'Gelu'

model1 = fn.keras.models.load_model('ModelEgitimSonuclari/' + experiment + '/AfcsCnn_' + modelName + '_' + previousModelNo + '_' + previousAfName + '.keras')
history1 = fn.np.load('ModelEgitimSonuclari/' + experiment + '/AfcsCnn_' + modelName + '_' + previousModelNo + '_' + previousAfName + '.npy', allow_pickle='TRUE').item()

#Transfer Learning
#----------------
transfer_model = kerasModel(
    include_top=False,
    weights='imagenet',
    input_tensor=model_input
    )

print(transfer_model.get_config())
for layer in transfer_model.layers:
  if (hasattr(layer,'activation'))==True:
    if(layer.activation == activations.relu):
      layer.activation = activation

#Partial Layer Freezing
#for layer in transfer_model.layers:
#  layer.trainable = False

new_model = transfer_model.output
new_model = GlobalAveragePooling2D()(new_model)
new_model = Dense(fn.etiketSayisi, activation='softmax')(new_model)

#Combine Models
model2 = Model(inputs=transfer_model.input, outputs=new_model, name=modelName)
#----------------
#Transfer Learning

model2.summary()

model2.set_weights(model1.get_weights())

print("Train: ", x_train.shape, ", Val: ", x_val.shape, ", Test: ", x_test.shape)

model2.compile(optimizer=fn.keras.optimizers.Adamax(),
              loss=fn.keras.losses.categorical_crossentropy,
              metrics=['accuracy'])

print(model2.get_config())

file_path = 'ModelEgitimSonuclari/' + experiment + '/AfcsCnn_' + modelName + '_' + nowModelNo + '_' + nowAfName + '.keras'

checkpoint = ModelCheckpoint(file_path, monitor='val_loss', verbose=1, save_best_only=True, mode='min')
early = EarlyStopping(monitor="val_loss", mode="min", patience=patience)

callbacks_list = [checkpoint, early]

history2 = model2.fit(x_train, y_train,
                    epochs=epochs,
                    batch_size=batch_size,
                    verbose=1,
                    validation_data=(x_val, y_val),
                    callbacks=callbacks_list
                  )

#model2.save('ModelEgitimSonuclari/' + experiment + '/AfcsCnn_' + modelName + '_' + nowModelNo + '_' + nowAfName + '.keras')
fn.np.save('ModelEgitimSonuclari/' + experiment + '/AfcsCnn_' + modelName + '_' + nowModelNo + '_' + nowAfName + '.npy', history2.history)

modelBest = fn.keras.models.load_model('ModelEgitimSonuclari/' + experiment + '/AfcsCnn_' + modelName + '_' + nowModelNo + '_' + nowAfName + '.keras')
historyBest = fn.np.load('ModelEgitimSonuclari/' + experiment + '/AfcsCnn_' + modelName + '_' + nowModelNo + '_' + nowAfName + '.npy', allow_pickle='TRUE').item()

print("[INFO] Calculating model accuracy")
print("Test Dataset: ", x_test.shape)
scores = modelBest.evaluate(x_test, y_test)
print(scores)
print(f"Final Test Loss: {scores[0]}")
print(f"Final Test Accuracy: {scores[1]*100}")

"""#### **Step 3 - Choose Next Best AF and Take Out Worst AF**"""

patience = 2

previousModelNo = 'Model2'
nowModelNo = 'Model3'

previousAfName = 'Silu'

"""##### **Relu**"""

activation = activations.relu
nowAfName = 'Relu'

model1 = fn.keras.models.load_model('ModelEgitimSonuclari/' + experiment + '/AfcsCnn_' + modelName + '_' + previousModelNo + '_' + previousAfName + '.keras')
history1 = fn.np.load('ModelEgitimSonuclari/' + experiment + '/AfcsCnn_' + modelName + '_' + previousModelNo + '_' + previousAfName + '.npy', allow_pickle='TRUE').item()

#Transfer Learning
#----------------
transfer_model = kerasModel(
    include_top=False,
    weights='imagenet',
    input_tensor=model_input
    )

print(transfer_model.get_config())
for layer in transfer_model.layers:
  if (hasattr(layer,'activation'))==True:
    if(layer.activation == activations.relu):
      layer.activation = activation

#Partial Layer Freezing
#for layer in transfer_model.layers:
#  layer.trainable = False

new_model = transfer_model.output
new_model = GlobalAveragePooling2D()(new_model)
new_model = Dense(fn.etiketSayisi, activation='softmax')(new_model)

#Combine Models
model2 = Model(inputs=transfer_model.input, outputs=new_model, name=modelName)
#----------------
#Transfer Learning

model2.summary()

model2.set_weights(model1.get_weights())

print("Train: ", x_train.shape, ", Val: ", x_val.shape, ", Test: ", x_test.shape)

model2.compile(optimizer=fn.keras.optimizers.Adamax(),
              loss=fn.keras.losses.categorical_crossentropy,
              metrics=['accuracy'])

print(model2.get_config())

file_path = 'ModelEgitimSonuclari/' + experiment + '/AfcsCnn_' + modelName + '_' + nowModelNo + '_' + nowAfName + '.keras'

checkpoint = ModelCheckpoint(file_path, monitor='val_loss', verbose=1, save_best_only=True, mode='min')
early = EarlyStopping(monitor="val_loss", mode="min", patience=patience)

callbacks_list = [checkpoint, early]

history2 = model2.fit(x_train, y_train,
                    epochs=epochs,
                    batch_size=batch_size,
                    verbose=1,
                    validation_data=(x_val, y_val),
                    callbacks=callbacks_list
                  )

#model2.save('ModelEgitimSonuclari/' + experiment + '/AfcsCnn_' + modelName + '_' + nowModelNo + '_' + nowAfName + '.keras')
fn.np.save('ModelEgitimSonuclari/' + experiment + '/AfcsCnn_' + modelName + '_' + nowModelNo + '_' + nowAfName + '.npy', history2.history)

modelBest = fn.keras.models.load_model('ModelEgitimSonuclari/' + experiment + '/AfcsCnn_' + modelName + '_' + nowModelNo + '_' + nowAfName + '.keras')
historyBest = fn.np.load('ModelEgitimSonuclari/' + experiment + '/AfcsCnn_' + modelName + '_' + nowModelNo + '_' + nowAfName + '.npy', allow_pickle='TRUE').item()

print("[INFO] Calculating model accuracy")
print("Test Dataset: ", x_test.shape)
scores = modelBest.evaluate(x_test, y_test)
print(scores)
print(f"Final Test Loss: {scores[0]}")
print(f"Final Test Accuracy: {scores[1]*100}")

"""##### **Mish**"""

activation = activations.mish
nowAfName = 'Mish'

model1 = fn.keras.models.load_model('ModelEgitimSonuclari/' + experiment + '/AfcsCnn_' + modelName + '_' + previousModelNo + '_' + previousAfName + '.keras')
history1 = fn.np.load('ModelEgitimSonuclari/' + experiment + '/AfcsCnn_' + modelName + '_' + previousModelNo + '_' + previousAfName + '.npy', allow_pickle='TRUE').item()

#Transfer Learning
#----------------
transfer_model = kerasModel(
    include_top=False,
    weights='imagenet',
    input_tensor=model_input
    )

print(transfer_model.get_config())
for layer in transfer_model.layers:
  if (hasattr(layer,'activation'))==True:
    if(layer.activation == activations.relu):
      layer.activation = activation

#Partial Layer Freezing
#for layer in transfer_model.layers:
#  layer.trainable = False

new_model = transfer_model.output
new_model = GlobalAveragePooling2D()(new_model)
new_model = Dense(fn.etiketSayisi, activation='softmax')(new_model)

#Combine Models
model2 = Model(inputs=transfer_model.input, outputs=new_model, name=modelName)
#----------------
#Transfer Learning

model2.summary()

model2.set_weights(model1.get_weights())

print("Train: ", x_train.shape, ", Val: ", x_val.shape, ", Test: ", x_test.shape)

model2.compile(optimizer=fn.keras.optimizers.Adamax(),
              loss=fn.keras.losses.categorical_crossentropy,
              metrics=['accuracy'])

print(model2.get_config())

file_path = 'ModelEgitimSonuclari/' + experiment + '/AfcsCnn_' + modelName + '_' + nowModelNo + '_' + nowAfName + '.keras'

checkpoint = ModelCheckpoint(file_path, monitor='val_loss', verbose=1, save_best_only=True, mode='min')
early = EarlyStopping(monitor="val_loss", mode="min", patience=patience)

callbacks_list = [checkpoint, early]

history2 = model2.fit(x_train, y_train,
                    epochs=epochs,
                    batch_size=batch_size,
                    verbose=1,
                    validation_data=(x_val, y_val),
                    callbacks=callbacks_list
                  )

#model2.save('ModelEgitimSonuclari/' + experiment + '/AfcsCnn_' + modelName + '_' + nowModelNo + '_' + nowAfName + '.keras')
fn.np.save('ModelEgitimSonuclari/' + experiment + '/AfcsCnn_' + modelName + '_' + nowModelNo + '_' + nowAfName + '.npy', history2.history)

modelBest = fn.keras.models.load_model('ModelEgitimSonuclari/' + experiment + '/AfcsCnn_' + modelName + '_' + nowModelNo + '_' + nowAfName + '.keras')
historyBest = fn.np.load('ModelEgitimSonuclari/' + experiment + '/AfcsCnn_' + modelName + '_' + nowModelNo + '_' + nowAfName + '.npy', allow_pickle='TRUE').item()

print("[INFO] Calculating model accuracy")
print("Test Dataset: ", x_test.shape)
scores = modelBest.evaluate(x_test, y_test)
print(scores)
print(f"Final Test Loss: {scores[0]}")
print(f"Final Test Accuracy: {scores[1]*100}")

"""##### **Gelu**"""

activation = activations.gelu
nowAfName = 'Gelu'

model1 = fn.keras.models.load_model('ModelEgitimSonuclari/' + experiment + '/AfcsCnn_' + modelName + '_' + previousModelNo + '_' + previousAfName + '.keras')
history1 = fn.np.load('ModelEgitimSonuclari/' + experiment + '/AfcsCnn_' + modelName + '_' + previousModelNo + '_' + previousAfName + '.npy', allow_pickle='TRUE').item()

#Transfer Learning
#----------------
transfer_model = kerasModel(
    include_top=False,
    weights='imagenet',
    input_tensor=model_input
    )

print(transfer_model.get_config())
for layer in transfer_model.layers:
  if (hasattr(layer,'activation'))==True:
    if(layer.activation == activations.relu):
      layer.activation = activation

#Partial Layer Freezing
#for layer in transfer_model.layers:
#  layer.trainable = False

new_model = transfer_model.output
new_model = GlobalAveragePooling2D()(new_model)
new_model = Dense(fn.etiketSayisi, activation='softmax')(new_model)

#Combine Models
model2 = Model(inputs=transfer_model.input, outputs=new_model, name=modelName)
#----------------
#Transfer Learning

model2.summary()

model2.set_weights(model1.get_weights())

print("Train: ", x_train.shape, ", Val: ", x_val.shape, ", Test: ", x_test.shape)

model2.compile(optimizer=fn.keras.optimizers.Adamax(),
              loss=fn.keras.losses.categorical_crossentropy,
              metrics=['accuracy'])

print(model2.get_config())

file_path = 'ModelEgitimSonuclari/' + experiment + '/AfcsCnn_' + modelName + '_' + nowModelNo + '_' + nowAfName + '.keras'

checkpoint = ModelCheckpoint(file_path, monitor='val_loss', verbose=1, save_best_only=True, mode='min')
early = EarlyStopping(monitor="val_loss", mode="min", patience=patience)

callbacks_list = [checkpoint, early]

history2 = model2.fit(x_train, y_train,
                    epochs=epochs,
                    batch_size=batch_size,
                    verbose=1,
                    validation_data=(x_val, y_val),
                    callbacks=callbacks_list
                  )

#model2.save('ModelEgitimSonuclari/' + experiment + '/AfcsCnn_' + modelName + '_' + nowModelNo + '_' + nowAfName + '.keras')
fn.np.save('ModelEgitimSonuclari/' + experiment + '/AfcsCnn_' + modelName + '_' + nowModelNo + '_' + nowAfName + '.npy', history2.history)

modelBest = fn.keras.models.load_model('ModelEgitimSonuclari/' + experiment + '/AfcsCnn_' + modelName + '_' + nowModelNo + '_' + nowAfName + '.keras')
historyBest = fn.np.load('ModelEgitimSonuclari/' + experiment + '/AfcsCnn_' + modelName + '_' + nowModelNo + '_' + nowAfName + '.npy', allow_pickle='TRUE').item()

print("[INFO] Calculating model accuracy")
print("Test Dataset: ", x_test.shape)
scores = modelBest.evaluate(x_test, y_test)
print(scores)
print(f"Final Test Loss: {scores[0]}")
print(f"Final Test Accuracy: {scores[1]*100}")

"""#### **Step 4 - Choose Next Best AF and Take Out Worst AF**"""

patience = 2

previousModelNo = 'Model3'
nowModelNo = 'Model4'

previousAfName = 'Relu'

"""##### **Mish**"""

activation = activations.mish
nowAfName = 'Mish'

model1 = fn.keras.models.load_model('ModelEgitimSonuclari/' + experiment + '/AfcsCnn_' + modelName + '_' + previousModelNo + '_' + previousAfName + '.keras')
history1 = fn.np.load('ModelEgitimSonuclari/' + experiment + '/AfcsCnn_' + modelName + '_' + previousModelNo + '_' + previousAfName + '.npy', allow_pickle='TRUE').item()

#Transfer Learning
#----------------
transfer_model = kerasModel(
    include_top=False,
    weights='imagenet',
    input_tensor=model_input
    )

print(transfer_model.get_config())
for layer in transfer_model.layers:
  if (hasattr(layer,'activation'))==True:
    if(layer.activation == activations.relu):
      layer.activation = activation

#Partial Layer Freezing
#for layer in transfer_model.layers:
#  layer.trainable = False

new_model = transfer_model.output
new_model = GlobalAveragePooling2D()(new_model)
new_model = Dense(fn.etiketSayisi, activation='softmax')(new_model)

#Combine Models
model2 = Model(inputs=transfer_model.input, outputs=new_model, name=modelName)
#----------------
#Transfer Learning

model2.summary()

model2.set_weights(model1.get_weights())

print("Train: ", x_train.shape, ", Val: ", x_val.shape, ", Test: ", x_test.shape)

model2.compile(optimizer=fn.keras.optimizers.Adamax(),
              loss=fn.keras.losses.categorical_crossentropy,
              metrics=['accuracy'])

print(model2.get_config())

file_path = 'ModelEgitimSonuclari/' + experiment + '/AfcsCnn_' + modelName + '_' + nowModelNo + '_' + nowAfName + '.keras'

checkpoint = ModelCheckpoint(file_path, monitor='val_loss', verbose=1, save_best_only=True, mode='min')
early = EarlyStopping(monitor="val_loss", mode="min", patience=patience)

callbacks_list = [checkpoint, early]

history2 = model2.fit(x_train, y_train,
                    epochs=epochs,
                    batch_size=batch_size,
                    verbose=1,
                    validation_data=(x_val, y_val),
                    callbacks=callbacks_list
                  )

#model2.save('ModelEgitimSonuclari/' + experiment + '/AfcsCnn_' + modelName + '_' + nowModelNo + '_' + nowAfName + '.keras')
fn.np.save('ModelEgitimSonuclari/' + experiment + '/AfcsCnn_' + modelName + '_' + nowModelNo + '_' + nowAfName + '.npy', history2.history)

modelBest = fn.keras.models.load_model('ModelEgitimSonuclari/' + experiment + '/AfcsCnn_' + modelName + '_' + nowModelNo + '_' + nowAfName + '.keras')
historyBest = fn.np.load('ModelEgitimSonuclari/' + experiment + '/AfcsCnn_' + modelName + '_' + nowModelNo + '_' + nowAfName + '.npy', allow_pickle='TRUE').item()

print("[INFO] Calculating model accuracy")
print("Test Dataset: ", x_test.shape)
scores = modelBest.evaluate(x_test, y_test)
print(scores)
print(f"Final Test Loss: {scores[0]}")
print(f"Final Test Accuracy: {scores[1]*100}")

"""##### **Silu**"""

activation = activations.silu
nowAfName = 'Silu'

model1 = fn.keras.models.load_model('ModelEgitimSonuclari/' + experiment + '/AfcsCnn_' + modelName + '_' + previousModelNo + '_' + previousAfName + '.keras')
history1 = fn.np.load('ModelEgitimSonuclari/' + experiment + '/AfcsCnn_' + modelName + '_' + previousModelNo + '_' + previousAfName + '.npy', allow_pickle='TRUE').item()

#Transfer Learning
#----------------
transfer_model = kerasModel(
    include_top=False,
    weights='imagenet',
    input_tensor=model_input
    )

print(transfer_model.get_config())
for layer in transfer_model.layers:
  if (hasattr(layer,'activation'))==True:
    if(layer.activation == activations.relu):
      layer.activation = activation

#Partial Layer Freezing
#for layer in transfer_model.layers:
#  layer.trainable = False

new_model = transfer_model.output
new_model = GlobalAveragePooling2D()(new_model)
new_model = Dense(fn.etiketSayisi, activation='softmax')(new_model)

#Combine Models
model2 = Model(inputs=transfer_model.input, outputs=new_model, name=modelName)
#----------------
#Transfer Learning

model2.summary()

model2.set_weights(model1.get_weights())

print("Train: ", x_train.shape, ", Val: ", x_val.shape, ", Test: ", x_test.shape)

model2.compile(optimizer=fn.keras.optimizers.Adamax(),
              loss=fn.keras.losses.categorical_crossentropy,
              metrics=['accuracy'])

print(model2.get_config())

file_path = 'ModelEgitimSonuclari/' + experiment + '/AfcsCnn_' + modelName + '_' + nowModelNo + '_' + nowAfName + '.keras'

checkpoint = ModelCheckpoint(file_path, monitor='val_loss', verbose=1, save_best_only=True, mode='min')
early = EarlyStopping(monitor="val_loss", mode="min", patience=patience)

callbacks_list = [checkpoint, early]

history2 = model2.fit(x_train, y_train,
                    epochs=epochs,
                    batch_size=batch_size,
                    verbose=1,
                    validation_data=(x_val, y_val),
                    callbacks=callbacks_list
                  )

#model2.save('ModelEgitimSonuclari/' + experiment + '/AfcsCnn_' + modelName + '_' + nowModelNo + '_' + nowAfName + '.keras')
fn.np.save('ModelEgitimSonuclari/' + experiment + '/AfcsCnn_' + modelName + '_' + nowModelNo + '_' + nowAfName + '.npy', history2.history)

modelBest = fn.keras.models.load_model('ModelEgitimSonuclari/' + experiment + '/AfcsCnn_' + modelName + '_' + nowModelNo + '_' + nowAfName + '.keras')
historyBest = fn.np.load('ModelEgitimSonuclari/' + experiment + '/AfcsCnn_' + modelName + '_' + nowModelNo + '_' + nowAfName + '.npy', allow_pickle='TRUE').item()

print("[INFO] Calculating model accuracy")
print("Test Dataset: ", x_test.shape)
scores = modelBest.evaluate(x_test, y_test)
print(scores)
print(f"Final Test Loss: {scores[0]}")
print(f"Final Test Accuracy: {scores[1]*100}")

"""#### **Step 5 - Choose Next Best AF and Take Out Worst AF**"""

patience = 2

previousModelNo = 'Model4'
nowModelNo = 'Model5'

previousAfName = 'Mish'

"""##### **Relu**"""

activation = activations.relu
nowAfName = 'Relu'

model1 = fn.keras.models.load_model('ModelEgitimSonuclari/' + experiment + '/AfcsCnn_' + modelName + '_' + previousModelNo + '_' + previousAfName + '.keras')
history1 = fn.np.load('ModelEgitimSonuclari/' + experiment + '/AfcsCnn_' + modelName + '_' + previousModelNo + '_' + previousAfName + '.npy', allow_pickle='TRUE').item()

#Transfer Learning
#----------------
transfer_model = kerasModel(
    include_top=False,
    weights='imagenet',
    input_tensor=model_input
    )

print(transfer_model.get_config())
for layer in transfer_model.layers:
  if (hasattr(layer,'activation'))==True:
    if(layer.activation == activations.relu):
      layer.activation = activation

#Partial Layer Freezing
#for layer in transfer_model.layers:
#  layer.trainable = False

new_model = transfer_model.output
new_model = GlobalAveragePooling2D()(new_model)
new_model = Dense(fn.etiketSayisi, activation='softmax')(new_model)

#Combine Models
model2 = Model(inputs=transfer_model.input, outputs=new_model, name=modelName)
#----------------
#Transfer Learning

model2.summary()

model2.set_weights(model1.get_weights())

print("Train: ", x_train.shape, ", Val: ", x_val.shape, ", Test: ", x_test.shape)

model2.compile(optimizer=fn.keras.optimizers.Adamax(),
              loss=fn.keras.losses.categorical_crossentropy,
              metrics=['accuracy'])

print(model2.get_config())

file_path = 'ModelEgitimSonuclari/' + experiment + '/AfcsCnn_' + modelName + '_' + nowModelNo + '_' + nowAfName + '.keras'

checkpoint = ModelCheckpoint(file_path, monitor='val_loss', verbose=1, save_best_only=True, mode='min')
early = EarlyStopping(monitor="val_loss", mode="min", patience=patience)

callbacks_list = [checkpoint, early]

history2 = model2.fit(x_train, y_train,
                    epochs=epochs,
                    batch_size=batch_size,
                    verbose=1,
                    validation_data=(x_val, y_val),
                    callbacks=callbacks_list
                  )

#model2.save('ModelEgitimSonuclari/' + experiment + '/AfcsCnn_' + modelName + '_' + nowModelNo + '_' + nowAfName + '.keras')
fn.np.save('ModelEgitimSonuclari/' + experiment + '/AfcsCnn_' + modelName + '_' + nowModelNo + '_' + nowAfName + '.npy', history2.history)

modelBest = fn.keras.models.load_model('ModelEgitimSonuclari/' + experiment + '/AfcsCnn_' + modelName + '_' + nowModelNo + '_' + nowAfName + '.keras')
historyBest = fn.np.load('ModelEgitimSonuclari/' + experiment + '/AfcsCnn_' + modelName + '_' + nowModelNo + '_' + nowAfName + '.npy', allow_pickle='TRUE').item()

print("[INFO] Calculating model accuracy")
print("Test Dataset: ", x_test.shape)
scores = modelBest.evaluate(x_test, y_test)
print(scores)
print(f"Final Test Loss: {scores[0]}")
print(f"Final Test Accuracy: {scores[1]*100}")

"""##### **Silu/Swish**"""

activation = activations.silu
nowAfName = 'Silu'

model1 = fn.keras.models.load_model('ModelEgitimSonuclari/' + experiment + '/AfcsCnn_' + modelName + '_' + previousModelNo + '_' + previousAfName + '.keras')
history1 = fn.np.load('ModelEgitimSonuclari/' + experiment + '/AfcsCnn_' + modelName + '_' + previousModelNo + '_' + previousAfName + '.npy', allow_pickle='TRUE').item()

#Transfer Learning
#----------------
transfer_model = kerasModel(
    include_top=False,
    weights='imagenet',
    input_tensor=model_input
    )

print(transfer_model.get_config())
for layer in transfer_model.layers:
  if (hasattr(layer,'activation'))==True:
    if(layer.activation == activations.relu):
      layer.activation = activation

#Partial Layer Freezing
#for layer in transfer_model.layers:
#  layer.trainable = False

new_model = transfer_model.output
new_model = GlobalAveragePooling2D()(new_model)
new_model = Dense(fn.etiketSayisi, activation='softmax')(new_model)

#Combine Models
model2 = Model(inputs=transfer_model.input, outputs=new_model, name=modelName)
#----------------
#Transfer Learning

model2.summary()

model2.set_weights(model1.get_weights())

print("Train: ", x_train.shape, ", Val: ", x_val.shape, ", Test: ", x_test.shape)

model2.compile(optimizer=fn.keras.optimizers.Adamax(),
              loss=fn.keras.losses.categorical_crossentropy,
              metrics=['accuracy'])

print(model2.get_config())

file_path = 'ModelEgitimSonuclari/' + experiment + '/AfcsCnn_' + modelName + '_' + nowModelNo + '_' + nowAfName + '.keras'

checkpoint = ModelCheckpoint(file_path, monitor='val_loss', verbose=1, save_best_only=True, mode='min')
early = EarlyStopping(monitor="val_loss", mode="min", patience=patience)

callbacks_list = [checkpoint, early]

history2 = model2.fit(x_train, y_train,
                    epochs=epochs,
                    batch_size=batch_size,
                    verbose=1,
                    validation_data=(x_val, y_val),
                    callbacks=callbacks_list
                  )

#model2.save('ModelEgitimSonuclari/' + experiment + '/AfcsCnn_' + modelName + '_' + nowModelNo + '_' + nowAfName + '.keras')
fn.np.save('ModelEgitimSonuclari/' + experiment + '/AfcsCnn_' + modelName + '_' + nowModelNo + '_' + nowAfName + '.npy', history2.history)

modelBest = fn.keras.models.load_model('ModelEgitimSonuclari/' + experiment + '/AfcsCnn_' + modelName + '_' + nowModelNo + '_' + nowAfName + '.keras')
historyBest = fn.np.load('ModelEgitimSonuclari/' + experiment + '/AfcsCnn_' + modelName + '_' + nowModelNo + '_' + nowAfName + '.npy', allow_pickle='TRUE').item()

print("[INFO] Calculating model accuracy")
print("Test Dataset: ", x_test.shape)
scores = modelBest.evaluate(x_test, y_test)
print(scores)
print(f"Final Test Loss: {scores[0]}")
print(f"Final Test Accuracy: {scores[1]*100}")

"""#### **Graphs**"""

lastModelNo = 'Model5'

lastAfName = 'Silu'

model = fn.keras.models.load_model('ModelEgitimSonuclari/' + experiment + '/AfcsCnn_' + modelName + '_' + lastModelNo + '_' + lastAfName + '.keras')
history = fn.np.load('ModelEgitimSonuclari/' + experiment + '/AfcsCnn_' + modelName + '_' + lastModelNo + '_' + lastAfName + '.npy', allow_pickle='TRUE').item()

#Graphs
from matplotlib import pyplot as plt

#Model Accuracy And Loss Plots
print("Model Accuracy And Loss Plots")
plt.figure(figsize=(16., 4.))
plt.subplots_adjust(hspace=0.4)
ax = plt.subplot(1, 2, 1)
for label in (ax.get_xticklabels() + ax.get_yticklabels()):
  #label.set_fontname('Arial')
  label.set_fontsize(14)
plt.plot(history['accuracy'], color='blue', marker='o', linewidth=1, markersize=1) #color='blue', marker='o', linestyle='dashed', linewidth=2, markersize=12
plt.plot(history['val_accuracy'], color='green', marker='o', linewidth=1, markersize=1)
plt.title('Model Accuracy Plot', size=20)
plt.ylabel('Accuracy(%)', size=18)
plt.xlabel('Epochs', size=18)
plt.legend(['Train', 'Test'], loc='lower right', prop={'size': 14})
#plt.axis([-0.5, 40.5, -0.03, 1.03])
#plt.grid(True)

ax = plt.subplot(1, 2, 2)
for label in (ax.get_xticklabels() + ax.get_yticklabels()):
  #label.set_fontname('Arial')
  label.set_fontsize(14)
plt.plot(history['loss'], color='blue', marker='o', linewidth=1, markersize=1)
plt.plot(history['val_loss'], color='green', marker='o', linewidth=1, markersize=1)
plt.title('Model Loss Plot', size=20)
plt.ylabel('Loss', size=18)
plt.xlabel('Epochs', size=18)
plt.legend(['Train', 'Test'], loc='upper right', prop={'size': 14})
#plt.axis([-0.5, 40.5, -0.06, 2.56])
#plt.grid(True)

plt.show()
#Model Accuracy And Loss Plot


#Confusion Matrix
print("Confusion Matrix Plot")
from sklearn.metrics import confusion_matrix, classification_report
y_true = fn.np.argmax(y_test, axis=1)
predict_x = model.predict(x_test)
y_pred = fn.np.argmax(predict_x, axis=1)

cf_matrix = confusion_matrix(y_true, y_pred)
print(cf_matrix)
classification_report = classification_report(y_true, y_pred)
print(classification_report)

import seaborn as sns
import pandas as pd
classes = ['No DR', 'Mild', 'Moderate', 'Severe', 'Proliferative DR']
cf_matrix_df = pd.DataFrame(cf_matrix,
                            index = classes,
                            columns = classes)

'''
fig, ax = plt.subplots(1, 1, figsize=(7, 5))
heatmap = sns.heatmap(cf_matrix_df, annot=True, fmt="d", cmap=plt.cm.Oranges, annot_kws={'size': 26, 'rotation': 0}, ax=ax)
heatmap.set_xticklabels(heatmap.get_xticklabels(), size=16, rotation=0)
heatmap.set_yticklabels(heatmap.get_yticklabels(), size=16, rotation=90)
'''
heatmap = sns.heatmap(cf_matrix_df, annot=True, fmt="d", cmap=plt.cm.Blues, annot_kws={'size': 12})
heatmap.set_xticklabels(heatmap.get_xticklabels(), rotation=90)
heatmap.set_yticklabels(heatmap.get_yticklabels(), rotation=0)
plt.title('Confusion Matrix Plot') #plt.title('Confusion Matrix Plot', size=22)
plt.ylabel('True Labels') #plt.ylabel('True Labels', size=20)
plt.xlabel('Predicted Labels') #plt.xlabel('Predicted Labels', size=20)
plt.show()
#Confusion Matrix

"""# **Fixed Activation Functions**

## **VGG16**
"""

kerasModel = VGG16
modelName = 'VGG16'

"""### **Experiment 1**"""

experiment = 'Experiment1'

epochs = patience = 35

modelNo = 'Model'

"""#### **Relu**"""

activation = activations.relu
afName = 'Relu'

#Transfer Learning
#----------------
transfer_model = kerasModel(
    include_top=False,
    weights='imagenet',
    input_tensor=model_input
    )

print(transfer_model.get_config())
for layer in transfer_model.layers:
  if (hasattr(layer,'activation'))==True:
    if(layer.activation == activations.relu):
      layer.activation = activation

#Partial Layer Freezing
#for layer in transfer_model.layers:
#  layer.trainable = False

new_model = transfer_model.output
new_model = GlobalAveragePooling2D()(new_model)
new_model = Dense(fn.etiketSayisi, activation='softmax')(new_model)

#Combine Models
model = Model(inputs=transfer_model.input, outputs=new_model, name=modelName)
#----------------
#Transfer Learning

model.summary()

print("Train: ", x_train.shape, ", Val: ", x_val.shape, ", Test: ", x_test.shape)

model.compile(optimizer=fn.keras.optimizers.Adamax(),
              loss=fn.keras.losses.categorical_crossentropy,
              metrics=['accuracy'])

print(model.get_config())

file_path = 'ModelEgitimSonuclari/' + experiment + '/FixedAF_' + modelName + '_' + modelNo + '_' + afName + '_best.keras'

checkpoint = ModelCheckpoint(file_path, monitor='val_loss', verbose=1, save_best_only=True, mode='min')
early = EarlyStopping(monitor="val_loss", mode="min", patience=patience)

callbacks_list = [checkpoint, early]

history = model.fit(x_train, y_train,
                    epochs=epochs,
                    batch_size=batch_size,
                    verbose=1,
                    validation_data=(x_val, y_val),
                    callbacks=callbacks_list
                  )

model.save('ModelEgitimSonuclari/' + experiment + '/FixedAF_' + modelName + '_' + modelNo + '_' + afName + '_last.keras')
fn.np.save('ModelEgitimSonuclari/' + experiment + '/FixedAF_' + modelName + '_' + modelNo + '_' + afName + '.npy', history.history)

model = fn.keras.models.load_model('ModelEgitimSonuclari/' + experiment + '/FixedAF_' + modelName + '_' + modelNo + '_' + afName + '_last.keras')
history = fn.np.load('ModelEgitimSonuclari/' + experiment + '/FixedAF_' + modelName + '_' + modelNo + '_' + afName + '.npy', allow_pickle='TRUE').item()

print("[INFO] Calculating model accuracy")
print("Test Dataset: ", x_test.shape)
scores = model.evaluate(x_test, y_test)
print(scores)
print(f"Final Test Loss: {scores[0]}")
print(f"Final Test Accuracy: {scores[1]*100}")

#Graphs
from matplotlib import pyplot as plt

#Model Accuracy And Loss Plots
print("Model Accuracy And Loss Plots")
plt.figure(figsize=(16., 4.))
plt.subplots_adjust(hspace=0.4)
ax = plt.subplot(1, 2, 1)
for label in (ax.get_xticklabels() + ax.get_yticklabels()):
  #label.set_fontname('Arial')
  label.set_fontsize(14)
plt.plot(history['accuracy'], color='blue', marker='o', linewidth=1, markersize=1) #color='blue', marker='o', linestyle='dashed', linewidth=2, markersize=12
plt.plot(history['val_accuracy'], color='green', marker='o', linewidth=1, markersize=1)
plt.title('Model Accuracy Plot', size=20)
plt.ylabel('Accuracy(%)', size=18)
plt.xlabel('Epochs', size=18)
plt.legend(['Train', 'Test'], loc='lower right', prop={'size': 14})
#plt.axis([-0.5, 40.5, -0.03, 1.03])
#plt.grid(True)

ax = plt.subplot(1, 2, 2)
for label in (ax.get_xticklabels() + ax.get_yticklabels()):
  #label.set_fontname('Arial')
  label.set_fontsize(14)
plt.plot(history['loss'], color='blue', marker='o', linewidth=1, markersize=1)
plt.plot(history['val_loss'], color='green', marker='o', linewidth=1, markersize=1)
plt.title('Model Loss Plot', size=20)
plt.ylabel('Loss', size=18)
plt.xlabel('Epochs', size=18)
plt.legend(['Train', 'Test'], loc='upper right', prop={'size': 14})
#plt.axis([-0.5, 40.5, -0.06, 2.56])
#plt.grid(True)

plt.show()
#Model Accuracy And Loss Plot


#Confusion Matrix
print("Confusion Matrix Plot")
from sklearn.metrics import confusion_matrix, classification_report
y_true = fn.np.argmax(y_test, axis=1)
predict_x = model.predict(x_test)
y_pred = fn.np.argmax(predict_x, axis=1)

cf_matrix = confusion_matrix(y_true, y_pred)
print(cf_matrix)
classification_report = classification_report(y_true, y_pred)
print(classification_report)

import seaborn as sns
import pandas as pd
classes = ['No DR', 'Mild', 'Moderate', 'Severe', 'Proliferative DR']
cf_matrix_df = pd.DataFrame(cf_matrix,
                            index = classes,
                            columns = classes)

'''
fig, ax = plt.subplots(1, 1, figsize=(7, 5))
heatmap = sns.heatmap(cf_matrix_df, annot=True, fmt="d", cmap=plt.cm.Oranges, annot_kws={'size': 26, 'rotation': 0}, ax=ax)
heatmap.set_xticklabels(heatmap.get_xticklabels(), size=16, rotation=0)
heatmap.set_yticklabels(heatmap.get_yticklabels(), size=16, rotation=90)
'''
heatmap = sns.heatmap(cf_matrix_df, annot=True, fmt="d", cmap=plt.cm.Blues, annot_kws={'size': 12})
heatmap.set_xticklabels(heatmap.get_xticklabels(), rotation=90)
heatmap.set_yticklabels(heatmap.get_yticklabels(), rotation=0)
plt.title('Confusion Matrix Plot') #plt.title('Confusion Matrix Plot', size=22)
plt.ylabel('True Labels') #plt.ylabel('True Labels', size=20)
plt.xlabel('Predicted Labels') #plt.xlabel('Predicted Labels', size=20)
plt.show()
#Confusion Matrix

"""#### **Elu**"""

activation = activations.elu
afName = 'Elu'

#Transfer Learning
#----------------
transfer_model = kerasModel(
    include_top=False,
    weights='imagenet',
    input_tensor=model_input
    )

print(transfer_model.get_config())
for layer in transfer_model.layers:
  if (hasattr(layer,'activation'))==True:
    if(layer.activation == activations.relu):
      layer.activation = activation

#Partial Layer Freezing
#for layer in transfer_model.layers:
#  layer.trainable = False

new_model = transfer_model.output
new_model = GlobalAveragePooling2D()(new_model)
new_model = Dense(fn.etiketSayisi, activation='softmax')(new_model)

#Combine Models
model = Model(inputs=transfer_model.input, outputs=new_model, name=modelName)
#----------------
#Transfer Learning

model.summary()

print("Train: ", x_train.shape, ", Val: ", x_val.shape, ", Test: ", x_test.shape)

model.compile(optimizer=fn.keras.optimizers.Adamax(),
              loss=fn.keras.losses.categorical_crossentropy,
              metrics=['accuracy'])

print(model.get_config())

file_path = 'ModelEgitimSonuclari/' + experiment + '/FixedAF_' + modelName + '_' + modelNo + '_' + afName + '_best.keras'

checkpoint = ModelCheckpoint(file_path, monitor='val_loss', verbose=1, save_best_only=True, mode='min')
early = EarlyStopping(monitor="val_loss", mode="min", patience=patience)

callbacks_list = [checkpoint, early]

history = model.fit(x_train, y_train,
                    epochs=epochs,
                    batch_size=batch_size,
                    verbose=1,
                    validation_data=(x_val, y_val),
                    callbacks=callbacks_list
                  )

model.save('ModelEgitimSonuclari/' + experiment + '/FixedAF_' + modelName + '_' + modelNo + '_' + afName + '_last.keras')
fn.np.save('ModelEgitimSonuclari/' + experiment + '/FixedAF_' + modelName + '_' + modelNo + '_' + afName + '.npy', history.history)

model = fn.keras.models.load_model('ModelEgitimSonuclari/' + experiment + '/FixedAF_' + modelName + '_' + modelNo + '_' + afName + '_last.keras')
history = fn.np.load('ModelEgitimSonuclari/' + experiment + '/FixedAF_' + modelName + '_' + modelNo + '_' + afName + '.npy', allow_pickle='TRUE').item()

print("[INFO] Calculating model accuracy")
print("Test Dataset: ", x_test.shape)
scores = model.evaluate(x_test, y_test)
print(scores)
print(f"Final Test Loss: {scores[0]}")
print(f"Final Test Accuracy: {scores[1]*100}")

#Graphs
from matplotlib import pyplot as plt

#Model Accuracy And Loss Plots
print("Model Accuracy And Loss Plots")
plt.figure(figsize=(16., 4.))
plt.subplots_adjust(hspace=0.4)
ax = plt.subplot(1, 2, 1)
for label in (ax.get_xticklabels() + ax.get_yticklabels()):
  #label.set_fontname('Arial')
  label.set_fontsize(14)
plt.plot(history['accuracy'], color='blue', marker='o', linewidth=1, markersize=1) #color='blue', marker='o', linestyle='dashed', linewidth=2, markersize=12
plt.plot(history['val_accuracy'], color='green', marker='o', linewidth=1, markersize=1)
plt.title('Model Accuracy Plot', size=20)
plt.ylabel('Accuracy(%)', size=18)
plt.xlabel('Epochs', size=18)
plt.legend(['Train', 'Test'], loc='lower right', prop={'size': 14})
#plt.axis([-0.5, 40.5, -0.03, 1.03])
#plt.grid(True)

ax = plt.subplot(1, 2, 2)
for label in (ax.get_xticklabels() + ax.get_yticklabels()):
  #label.set_fontname('Arial')
  label.set_fontsize(14)
plt.plot(history['loss'], color='blue', marker='o', linewidth=1, markersize=1)
plt.plot(history['val_loss'], color='green', marker='o', linewidth=1, markersize=1)
plt.title('Model Loss Plot', size=20)
plt.ylabel('Loss', size=18)
plt.xlabel('Epochs', size=18)
plt.legend(['Train', 'Test'], loc='upper right', prop={'size': 14})
#plt.axis([-0.5, 40.5, -0.06, 2.56])
#plt.grid(True)

plt.show()
#Model Accuracy And Loss Plot


#Confusion Matrix
print("Confusion Matrix Plot")
from sklearn.metrics import confusion_matrix, classification_report
y_true = fn.np.argmax(y_test, axis=1)
predict_x = model.predict(x_test)
y_pred = fn.np.argmax(predict_x, axis=1)

cf_matrix = confusion_matrix(y_true, y_pred)
print(cf_matrix)
classification_report = classification_report(y_true, y_pred)
print(classification_report)

import seaborn as sns
import pandas as pd
classes = ['No DR', 'Mild', 'Moderate', 'Severe', 'Proliferative DR']
cf_matrix_df = pd.DataFrame(cf_matrix,
                            index = classes,
                            columns = classes)

'''
fig, ax = plt.subplots(1, 1, figsize=(7, 5))
heatmap = sns.heatmap(cf_matrix_df, annot=True, fmt="d", cmap=plt.cm.Oranges, annot_kws={'size': 26, 'rotation': 0}, ax=ax)
heatmap.set_xticklabels(heatmap.get_xticklabels(), size=16, rotation=0)
heatmap.set_yticklabels(heatmap.get_yticklabels(), size=16, rotation=90)
'''
heatmap = sns.heatmap(cf_matrix_df, annot=True, fmt="d", cmap=plt.cm.Blues, annot_kws={'size': 12})
heatmap.set_xticklabels(heatmap.get_xticklabels(), rotation=90)
heatmap.set_yticklabels(heatmap.get_yticklabels(), rotation=0)
plt.title('Confusion Matrix Plot') #plt.title('Confusion Matrix Plot', size=22)
plt.ylabel('True Labels') #plt.ylabel('True Labels', size=20)
plt.xlabel('Predicted Labels') #plt.xlabel('Predicted Labels', size=20)
plt.show()
#Confusion Matrix

"""#### **Selu**"""

activation = activations.selu
afName = 'Selu'

#Transfer Learning
#----------------
transfer_model = kerasModel(
    include_top=False,
    weights='imagenet',
    input_tensor=model_input
    )

print(transfer_model.get_config())
for layer in transfer_model.layers:
  if (hasattr(layer,'activation'))==True:
    if(layer.activation == activations.relu):
      layer.activation = activation

#Partial Layer Freezing
#for layer in transfer_model.layers:
#  layer.trainable = False

new_model = transfer_model.output
new_model = GlobalAveragePooling2D()(new_model)
new_model = Dense(fn.etiketSayisi, activation='softmax')(new_model)

#Combine Models
model = Model(inputs=transfer_model.input, outputs=new_model, name=modelName)
#----------------
#Transfer Learning

model.summary()

print("Train: ", x_train.shape, ", Val: ", x_val.shape, ", Test: ", x_test.shape)

model.compile(optimizer=fn.keras.optimizers.Adamax(),
              loss=fn.keras.losses.categorical_crossentropy,
              metrics=['accuracy'])

print(model.get_config())

file_path = 'ModelEgitimSonuclari/' + experiment + '/FixedAF_' + modelName + '_' + modelNo + '_' + afName + '_best.keras'

checkpoint = ModelCheckpoint(file_path, monitor='val_loss', verbose=1, save_best_only=True, mode='min')
early = EarlyStopping(monitor="val_loss", mode="min", patience=patience)

callbacks_list = [checkpoint, early]

history = model.fit(x_train, y_train,
                    epochs=epochs,
                    batch_size=batch_size,
                    verbose=1,
                    validation_data=(x_val, y_val),
                    callbacks=callbacks_list
                  )

model.save('ModelEgitimSonuclari/' + experiment + '/FixedAF_' + modelName + '_' + modelNo + '_' + afName + '_last.keras')
fn.np.save('ModelEgitimSonuclari/' + experiment + '/FixedAF_' + modelName + '_' + modelNo + '_' + afName + '.npy', history.history)

model = fn.keras.models.load_model('ModelEgitimSonuclari/' + experiment + '/FixedAF_' + modelName + '_' + modelNo + '_' + afName + '_last.keras')
history = fn.np.load('ModelEgitimSonuclari/' + experiment + '/FixedAF_' + modelName + '_' + modelNo + '_' + afName + '.npy', allow_pickle='TRUE').item()

print("[INFO] Calculating model accuracy")
print("Test Dataset: ", x_test.shape)
scores = model.evaluate(x_test, y_test)
print(scores)
print(f"Final Test Loss: {scores[0]}")
print(f"Final Test Accuracy: {scores[1]*100}")

#Graphs
from matplotlib import pyplot as plt

#Model Accuracy And Loss Plots
print("Model Accuracy And Loss Plots")
plt.figure(figsize=(16., 4.))
plt.subplots_adjust(hspace=0.4)
ax = plt.subplot(1, 2, 1)
for label in (ax.get_xticklabels() + ax.get_yticklabels()):
  #label.set_fontname('Arial')
  label.set_fontsize(14)
plt.plot(history['accuracy'], color='blue', marker='o', linewidth=1, markersize=1) #color='blue', marker='o', linestyle='dashed', linewidth=2, markersize=12
plt.plot(history['val_accuracy'], color='green', marker='o', linewidth=1, markersize=1)
plt.title('Model Accuracy Plot', size=20)
plt.ylabel('Accuracy(%)', size=18)
plt.xlabel('Epochs', size=18)
plt.legend(['Train', 'Test'], loc='lower right', prop={'size': 14})
#plt.axis([-0.5, 40.5, -0.03, 1.03])
#plt.grid(True)

ax = plt.subplot(1, 2, 2)
for label in (ax.get_xticklabels() + ax.get_yticklabels()):
  #label.set_fontname('Arial')
  label.set_fontsize(14)
plt.plot(history['loss'], color='blue', marker='o', linewidth=1, markersize=1)
plt.plot(history['val_loss'], color='green', marker='o', linewidth=1, markersize=1)
plt.title('Model Loss Plot', size=20)
plt.ylabel('Loss', size=18)
plt.xlabel('Epochs', size=18)
plt.legend(['Train', 'Test'], loc='upper right', prop={'size': 14})
#plt.axis([-0.5, 40.5, -0.06, 2.56])
#plt.grid(True)

plt.show()
#Model Accuracy And Loss Plot


#Confusion Matrix
print("Confusion Matrix Plot")
from sklearn.metrics import confusion_matrix, classification_report
y_true = fn.np.argmax(y_test, axis=1)
predict_x = model.predict(x_test)
y_pred = fn.np.argmax(predict_x, axis=1)

cf_matrix = confusion_matrix(y_true, y_pred)
print(cf_matrix)
classification_report = classification_report(y_true, y_pred)
print(classification_report)

import seaborn as sns
import pandas as pd
classes = ['No DR', 'Mild', 'Moderate', 'Severe', 'Proliferative DR']
cf_matrix_df = pd.DataFrame(cf_matrix,
                            index = classes,
                            columns = classes)

'''
fig, ax = plt.subplots(1, 1, figsize=(7, 5))
heatmap = sns.heatmap(cf_matrix_df, annot=True, fmt="d", cmap=plt.cm.Oranges, annot_kws={'size': 26, 'rotation': 0}, ax=ax)
heatmap.set_xticklabels(heatmap.get_xticklabels(), size=16, rotation=0)
heatmap.set_yticklabels(heatmap.get_yticklabels(), size=16, rotation=90)
'''
heatmap = sns.heatmap(cf_matrix_df, annot=True, fmt="d", cmap=plt.cm.Blues, annot_kws={'size': 12})
heatmap.set_xticklabels(heatmap.get_xticklabels(), rotation=90)
heatmap.set_yticklabels(heatmap.get_yticklabels(), rotation=0)
plt.title('Confusion Matrix Plot') #plt.title('Confusion Matrix Plot', size=22)
plt.ylabel('True Labels') #plt.ylabel('True Labels', size=20)
plt.xlabel('Predicted Labels') #plt.xlabel('Predicted Labels', size=20)
plt.show()
#Confusion Matrix

"""#### **Mish**"""

activation = activations.mish
afName = 'Mish'

#Transfer Learning
#----------------
transfer_model = kerasModel(
    include_top=False,
    weights='imagenet',
    input_tensor=model_input
    )

print(transfer_model.get_config())
for layer in transfer_model.layers:
  if (hasattr(layer,'activation'))==True:
    if(layer.activation == activations.relu):
      layer.activation = activation

#Partial Layer Freezing
#for layer in transfer_model.layers:
#  layer.trainable = False

new_model = transfer_model.output
new_model = GlobalAveragePooling2D()(new_model)
new_model = Dense(fn.etiketSayisi, activation='softmax')(new_model)

#Combine Models
model = Model(inputs=transfer_model.input, outputs=new_model, name=modelName)
#----------------
#Transfer Learning

model.summary()

print("Train: ", x_train.shape, ", Val: ", x_val.shape, ", Test: ", x_test.shape)

model.compile(optimizer=fn.keras.optimizers.Adamax(),
              loss=fn.keras.losses.categorical_crossentropy,
              metrics=['accuracy'])

print(model.get_config())

file_path = 'ModelEgitimSonuclari/' + experiment + '/FixedAF_' + modelName + '_' + modelNo + '_' + afName + '_best.keras'

checkpoint = ModelCheckpoint(file_path, monitor='val_loss', verbose=1, save_best_only=True, mode='min')
early = EarlyStopping(monitor="val_loss", mode="min", patience=patience)

callbacks_list = [checkpoint, early]

history = model.fit(x_train, y_train,
                    epochs=epochs,
                    batch_size=batch_size,
                    verbose=1,
                    validation_data=(x_val, y_val),
                    callbacks=callbacks_list
                  )

model.save('ModelEgitimSonuclari/' + experiment + '/FixedAF_' + modelName + '_' + modelNo + '_' + afName + '_last.keras')
fn.np.save('ModelEgitimSonuclari/' + experiment + '/FixedAF_' + modelName + '_' + modelNo + '_' + afName + '.npy', history.history)

model = fn.keras.models.load_model('ModelEgitimSonuclari/' + experiment + '/FixedAF_' + modelName + '_' + modelNo + '_' + afName + '_last.keras')
history = fn.np.load('ModelEgitimSonuclari/' + experiment + '/FixedAF_' + modelName + '_' + modelNo + '_' + afName + '.npy', allow_pickle='TRUE').item()

print("[INFO] Calculating model accuracy")
print("Test Dataset: ", x_test.shape)
scores = model.evaluate(x_test, y_test)
print(scores)
print(f"Final Test Loss: {scores[0]}")
print(f"Final Test Accuracy: {scores[1]*100}")

#Graphs
from matplotlib import pyplot as plt

#Model Accuracy And Loss Plots
print("Model Accuracy And Loss Plots")
plt.figure(figsize=(16., 4.))
plt.subplots_adjust(hspace=0.4)
ax = plt.subplot(1, 2, 1)
for label in (ax.get_xticklabels() + ax.get_yticklabels()):
  #label.set_fontname('Arial')
  label.set_fontsize(14)
plt.plot(history['accuracy'], color='blue', marker='o', linewidth=1, markersize=1) #color='blue', marker='o', linestyle='dashed', linewidth=2, markersize=12
plt.plot(history['val_accuracy'], color='green', marker='o', linewidth=1, markersize=1)
plt.title('Model Accuracy Plot', size=20)
plt.ylabel('Accuracy(%)', size=18)
plt.xlabel('Epochs', size=18)
plt.legend(['Train', 'Test'], loc='lower right', prop={'size': 14})
#plt.axis([-0.5, 40.5, -0.03, 1.03])
#plt.grid(True)

ax = plt.subplot(1, 2, 2)
for label in (ax.get_xticklabels() + ax.get_yticklabels()):
  #label.set_fontname('Arial')
  label.set_fontsize(14)
plt.plot(history['loss'], color='blue', marker='o', linewidth=1, markersize=1)
plt.plot(history['val_loss'], color='green', marker='o', linewidth=1, markersize=1)
plt.title('Model Loss Plot', size=20)
plt.ylabel('Loss', size=18)
plt.xlabel('Epochs', size=18)
plt.legend(['Train', 'Test'], loc='upper right', prop={'size': 14})
#plt.axis([-0.5, 40.5, -0.06, 2.56])
#plt.grid(True)

plt.show()
#Model Accuracy And Loss Plot


#Confusion Matrix
print("Confusion Matrix Plot")
from sklearn.metrics import confusion_matrix, classification_report
y_true = fn.np.argmax(y_test, axis=1)
predict_x = model.predict(x_test)
y_pred = fn.np.argmax(predict_x, axis=1)

cf_matrix = confusion_matrix(y_true, y_pred)
print(cf_matrix)
classification_report = classification_report(y_true, y_pred)
print(classification_report)

import seaborn as sns
import pandas as pd
classes = ['No DR', 'Mild', 'Moderate', 'Severe', 'Proliferative DR']
cf_matrix_df = pd.DataFrame(cf_matrix,
                            index = classes,
                            columns = classes)

'''
fig, ax = plt.subplots(1, 1, figsize=(7, 5))
heatmap = sns.heatmap(cf_matrix_df, annot=True, fmt="d", cmap=plt.cm.Oranges, annot_kws={'size': 26, 'rotation': 0}, ax=ax)
heatmap.set_xticklabels(heatmap.get_xticklabels(), size=16, rotation=0)
heatmap.set_yticklabels(heatmap.get_yticklabels(), size=16, rotation=90)
'''
heatmap = sns.heatmap(cf_matrix_df, annot=True, fmt="d", cmap=plt.cm.Blues, annot_kws={'size': 12})
heatmap.set_xticklabels(heatmap.get_xticklabels(), rotation=90)
heatmap.set_yticklabels(heatmap.get_yticklabels(), rotation=0)
plt.title('Confusion Matrix Plot') #plt.title('Confusion Matrix Plot', size=22)
plt.ylabel('True Labels') #plt.ylabel('True Labels', size=20)
plt.xlabel('Predicted Labels') #plt.xlabel('Predicted Labels', size=20)
plt.show()
#Confusion Matrix

"""#### **Silu/Swish**"""

activation = activations.silu
afName = 'Silu'

#Transfer Learning
#----------------
transfer_model = kerasModel(
    include_top=False,
    weights='imagenet',
    input_tensor=model_input
    )

print(transfer_model.get_config())
for layer in transfer_model.layers:
  if (hasattr(layer,'activation'))==True:
    if(layer.activation == activations.relu):
      layer.activation = activation

#Partial Layer Freezing
#for layer in transfer_model.layers:
#  layer.trainable = False

new_model = transfer_model.output
new_model = GlobalAveragePooling2D()(new_model)
new_model = Dense(fn.etiketSayisi, activation='softmax')(new_model)

#Combine Models
model = Model(inputs=transfer_model.input, outputs=new_model, name=modelName)
#----------------
#Transfer Learning

model.summary()

print("Train: ", x_train.shape, ", Val: ", x_val.shape, ", Test: ", x_test.shape)

model.compile(optimizer=fn.keras.optimizers.Adamax(),
              loss=fn.keras.losses.categorical_crossentropy,
              metrics=['accuracy'])

print(model.get_config())

file_path = 'ModelEgitimSonuclari/' + experiment + '/FixedAF_' + modelName + '_' + modelNo + '_' + afName + '_best.keras'

checkpoint = ModelCheckpoint(file_path, monitor='val_loss', verbose=1, save_best_only=True, mode='min')
early = EarlyStopping(monitor="val_loss", mode="min", patience=patience)

callbacks_list = [checkpoint, early]

history = model.fit(x_train, y_train,
                    epochs=epochs,
                    batch_size=batch_size,
                    verbose=1,
                    validation_data=(x_val, y_val),
                    callbacks=callbacks_list
                  )

model.save('ModelEgitimSonuclari/' + experiment + '/FixedAF_' + modelName + '_' + modelNo + '_' + afName + '_last.keras')
fn.np.save('ModelEgitimSonuclari/' + experiment + '/FixedAF_' + modelName + '_' + modelNo + '_' + afName + '.npy', history.history)

model = fn.keras.models.load_model('ModelEgitimSonuclari/' + experiment + '/FixedAF_' + modelName + '_' + modelNo + '_' + afName + '_last.keras')
history = fn.np.load('ModelEgitimSonuclari/' + experiment + '/FixedAF_' + modelName + '_' + modelNo + '_' + afName + '.npy', allow_pickle='TRUE').item()

print("[INFO] Calculating model accuracy")
print("Test Dataset: ", x_test.shape)
scores = model.evaluate(x_test, y_test)
print(scores)
print(f"Final Test Loss: {scores[0]}")
print(f"Final Test Accuracy: {scores[1]*100}")

#Graphs
from matplotlib import pyplot as plt

#Model Accuracy And Loss Plots
print("Model Accuracy And Loss Plots")
plt.figure(figsize=(16., 4.))
plt.subplots_adjust(hspace=0.4)
ax = plt.subplot(1, 2, 1)
for label in (ax.get_xticklabels() + ax.get_yticklabels()):
  #label.set_fontname('Arial')
  label.set_fontsize(14)
plt.plot(history['accuracy'], color='blue', marker='o', linewidth=1, markersize=1) #color='blue', marker='o', linestyle='dashed', linewidth=2, markersize=12
plt.plot(history['val_accuracy'], color='green', marker='o', linewidth=1, markersize=1)
plt.title('Model Accuracy Plot', size=20)
plt.ylabel('Accuracy(%)', size=18)
plt.xlabel('Epochs', size=18)
plt.legend(['Train', 'Test'], loc='lower right', prop={'size': 14})
#plt.axis([-0.5, 40.5, -0.03, 1.03])
#plt.grid(True)

ax = plt.subplot(1, 2, 2)
for label in (ax.get_xticklabels() + ax.get_yticklabels()):
  #label.set_fontname('Arial')
  label.set_fontsize(14)
plt.plot(history['loss'], color='blue', marker='o', linewidth=1, markersize=1)
plt.plot(history['val_loss'], color='green', marker='o', linewidth=1, markersize=1)
plt.title('Model Loss Plot', size=20)
plt.ylabel('Loss', size=18)
plt.xlabel('Epochs', size=18)
plt.legend(['Train', 'Test'], loc='upper right', prop={'size': 14})
#plt.axis([-0.5, 40.5, -0.06, 2.56])
#plt.grid(True)

plt.show()
#Model Accuracy And Loss Plot


#Confusion Matrix
print("Confusion Matrix Plot")
from sklearn.metrics import confusion_matrix, classification_report
y_true = fn.np.argmax(y_test, axis=1)
predict_x = model.predict(x_test)
y_pred = fn.np.argmax(predict_x, axis=1)

cf_matrix = confusion_matrix(y_true, y_pred)
print(cf_matrix)
classification_report = classification_report(y_true, y_pred)
print(classification_report)

import seaborn as sns
import pandas as pd
classes = ['No DR', 'Mild', 'Moderate', 'Severe', 'Proliferative DR']
cf_matrix_df = pd.DataFrame(cf_matrix,
                            index = classes,
                            columns = classes)

'''
fig, ax = plt.subplots(1, 1, figsize=(7, 5))
heatmap = sns.heatmap(cf_matrix_df, annot=True, fmt="d", cmap=plt.cm.Oranges, annot_kws={'size': 26, 'rotation': 0}, ax=ax)
heatmap.set_xticklabels(heatmap.get_xticklabels(), size=16, rotation=0)
heatmap.set_yticklabels(heatmap.get_yticklabels(), size=16, rotation=90)
'''
heatmap = sns.heatmap(cf_matrix_df, annot=True, fmt="d", cmap=plt.cm.Blues, annot_kws={'size': 12})
heatmap.set_xticklabels(heatmap.get_xticklabels(), rotation=90)
heatmap.set_yticklabels(heatmap.get_yticklabels(), rotation=0)
plt.title('Confusion Matrix Plot') #plt.title('Confusion Matrix Plot', size=22)
plt.ylabel('True Labels') #plt.ylabel('True Labels', size=20)
plt.xlabel('Predicted Labels') #plt.xlabel('Predicted Labels', size=20)
plt.show()
#Confusion Matrix

"""#### **Gelu**"""

activation = activations.gelu
afName = 'Gelu'

#Transfer Learning
#----------------
transfer_model = kerasModel(
    include_top=False,
    weights='imagenet',
    input_tensor=model_input
    )

print(transfer_model.get_config())
for layer in transfer_model.layers:
  if (hasattr(layer,'activation'))==True:
    if(layer.activation == activations.relu):
      layer.activation = activation

#Partial Layer Freezing
#for layer in transfer_model.layers:
#  layer.trainable = False

new_model = transfer_model.output
new_model = GlobalAveragePooling2D()(new_model)
new_model = Dense(fn.etiketSayisi, activation='softmax')(new_model)

#Combine Models
model = Model(inputs=transfer_model.input, outputs=new_model, name=modelName)
#----------------
#Transfer Learning

model.summary()

print("Train: ", x_train.shape, ", Val: ", x_val.shape, ", Test: ", x_test.shape)

model.compile(optimizer=fn.keras.optimizers.Adamax(),
              loss=fn.keras.losses.categorical_crossentropy,
              metrics=['accuracy'])

print(model.get_config())

file_path = 'ModelEgitimSonuclari/' + experiment + '/FixedAF_' + modelName + '_' + modelNo + '_' + afName + '_best.keras'

checkpoint = ModelCheckpoint(file_path, monitor='val_loss', verbose=1, save_best_only=True, mode='min')
early = EarlyStopping(monitor="val_loss", mode="min", patience=patience)

callbacks_list = [checkpoint, early]

history = model.fit(x_train, y_train,
                    epochs=epochs,
                    batch_size=batch_size,
                    verbose=1,
                    validation_data=(x_val, y_val),
                    callbacks=callbacks_list
                  )

model.save('ModelEgitimSonuclari/' + experiment + '/FixedAF_' + modelName + '_' + modelNo + '_' + afName + '_last.keras')
fn.np.save('ModelEgitimSonuclari/' + experiment + '/FixedAF_' + modelName + '_' + modelNo + '_' + afName + '.npy', history.history)

model = fn.keras.models.load_model('ModelEgitimSonuclari/' + experiment + '/FixedAF_' + modelName + '_' + modelNo + '_' + afName + '_last.keras')
history = fn.np.load('ModelEgitimSonuclari/' + experiment + '/FixedAF_' + modelName + '_' + modelNo + '_' + afName + '.npy', allow_pickle='TRUE').item()

print("[INFO] Calculating model accuracy")
print("Test Dataset: ", x_test.shape)
scores = model.evaluate(x_test, y_test)
print(scores)
print(f"Final Test Loss: {scores[0]}")
print(f"Final Test Accuracy: {scores[1]*100}")

#Graphs
from matplotlib import pyplot as plt

#Model Accuracy And Loss Plots
print("Model Accuracy And Loss Plots")
plt.figure(figsize=(16., 4.))
plt.subplots_adjust(hspace=0.4)
ax = plt.subplot(1, 2, 1)
for label in (ax.get_xticklabels() + ax.get_yticklabels()):
  #label.set_fontname('Arial')
  label.set_fontsize(14)
plt.plot(history['accuracy'], color='blue', marker='o', linewidth=1, markersize=1) #color='blue', marker='o', linestyle='dashed', linewidth=2, markersize=12
plt.plot(history['val_accuracy'], color='green', marker='o', linewidth=1, markersize=1)
plt.title('Model Accuracy Plot', size=20)
plt.ylabel('Accuracy(%)', size=18)
plt.xlabel('Epochs', size=18)
plt.legend(['Train', 'Test'], loc='lower right', prop={'size': 14})
#plt.axis([-0.5, 40.5, -0.03, 1.03])
#plt.grid(True)

ax = plt.subplot(1, 2, 2)
for label in (ax.get_xticklabels() + ax.get_yticklabels()):
  #label.set_fontname('Arial')
  label.set_fontsize(14)
plt.plot(history['loss'], color='blue', marker='o', linewidth=1, markersize=1)
plt.plot(history['val_loss'], color='green', marker='o', linewidth=1, markersize=1)
plt.title('Model Loss Plot', size=20)
plt.ylabel('Loss', size=18)
plt.xlabel('Epochs', size=18)
plt.legend(['Train', 'Test'], loc='upper right', prop={'size': 14})
#plt.axis([-0.5, 40.5, -0.06, 2.56])
#plt.grid(True)

plt.show()
#Model Accuracy And Loss Plot


#Confusion Matrix
print("Confusion Matrix Plot")
from sklearn.metrics import confusion_matrix, classification_report
y_true = fn.np.argmax(y_test, axis=1)
predict_x = model.predict(x_test)
y_pred = fn.np.argmax(predict_x, axis=1)

cf_matrix = confusion_matrix(y_true, y_pred)
print(cf_matrix)
classification_report = classification_report(y_true, y_pred)
print(classification_report)

import seaborn as sns
import pandas as pd
classes = ['No DR', 'Mild', 'Moderate', 'Severe', 'Proliferative DR']
cf_matrix_df = pd.DataFrame(cf_matrix,
                            index = classes,
                            columns = classes)

'''
fig, ax = plt.subplots(1, 1, figsize=(7, 5))
heatmap = sns.heatmap(cf_matrix_df, annot=True, fmt="d", cmap=plt.cm.Oranges, annot_kws={'size': 26, 'rotation': 0}, ax=ax)
heatmap.set_xticklabels(heatmap.get_xticklabels(), size=16, rotation=0)
heatmap.set_yticklabels(heatmap.get_yticklabels(), size=16, rotation=90)
'''
heatmap = sns.heatmap(cf_matrix_df, annot=True, fmt="d", cmap=plt.cm.Blues, annot_kws={'size': 12})
heatmap.set_xticklabels(heatmap.get_xticklabels(), rotation=90)
heatmap.set_yticklabels(heatmap.get_yticklabels(), rotation=0)
plt.title('Confusion Matrix Plot') #plt.title('Confusion Matrix Plot', size=22)
plt.ylabel('True Labels') #plt.ylabel('True Labels', size=20)
plt.xlabel('Predicted Labels') #plt.xlabel('Predicted Labels', size=20)
plt.show()
#Confusion Matrix
